# Supplementary material for: Competition between histone and transcription factor binding regulates the onset of transcription in zebrafish embryos
Source: eLife. 2017 Apr 20;6:e23326. doi: 10.7554/eLife.23326 (PMC5451213; doi:10.7554/eLife.23326)
Supplement: Figure 4—source data 2. — H4-sfGFP (left, green channel) intensities are transformed to logarithmic scale to compensate for intensity increase due to ongoing translation of mRNA into fluorescent fusion protein. PCNA-RFP (right, magenta channel) intensities are linear. Both channels are maximum z-projections, with a view upon the animal cap, time stamps are given in hour:minute format, starting with the first acquired frame. DOI: http://dx.doi.org/10.7554/eLife.23326.014 [file elife-23326-fig4-data2.zip]

Archive with 1 entries (1 files):
- Figure_4source_data_2.avi
